# Supplementary material for: High-Intensity Focused Ultrasound Induces Adipogenesis via Control of Cilia in Adipose-Derived Stem Cells in Subcutaneous Adipose Tissue
Source: Int J Mol Sci. 2022 Aug 9;23(16):8866. doi: 10.3390/ijms23168866 (PMC9408610; doi:10.3390/ijms23168866)
Supplement: Supplementary file 1 [file ijms-23-08866-s001.zip]

Archive with 1 entries (1 files):
- ijms-1836606-supplementary.pdf
